# Supplementary material for: #Climatechange vs. #Globalwarming: Characterizing Two Competing Climate Discourses on Twitter with Semantic Network and Temporal Analyses
Source: Int J Environ Res Public Health. 2020 Feb 7;17(3):1062. doi: 10.3390/ijerph17031062 (PMC7037716; doi:10.3390/ijerph17031062)
Supplement: Supplementary file 1 [file ijerph-17-01062-s001.zip]

Archive with 6 entries (3 files):
- supplementary materials/
- supplementary materials/Fig.4 nodes and label for global warming.svg
- supplementary materials/Fig.3 nodes and label for climate change.svg
- __MACOSX/
- __MACOSX/supplementary materials/
- __MACOSX/supplementary materials/._Fig.3 nodes and label for climate change.svg
